# Supplementary material for: A Novel Machine Learning Approach for Severity Classification of Diabetic Foot Complications Using Thermogram Images
Source: Sensors (Basel). 2022 Jun 2;22(11):4249. doi: 10.3390/s22114249 (PMC9185274; doi:10.3390/s22114249)
Supplement: Supplementary file 1 [file sensors-22-04249-s001.zip]

Archive with 1 entries (1 files):
- sensors-1625277-supplementary.pdf
